# Supplementary material for: Population Genetics of Odontarrhena (Brassicaceae) from Albania: The Effects of Anthropic Habitat Disturbance, Soil, and Altitude on a Ni-Hyperaccumulator Plant Group from a Major Serpentine Hotspot
Source: Plants (Basel). 2020 Dec 1;9(12):1686. doi: 10.3390/plants9121686 (PMC7759883; doi:10.3390/plants9121686)
Supplement: Supplementary file 1 [file plants-09-01686-s001.zip]

Archive with 7 entries (6 files):
- supplementary-revised/
- supplementary-revised/Supplementary Fig. S1.docx
- supplementary-revised/Supplementary Fig. S2.docx
- supplementary-revised/Supplementary Table 1_rev.docx
- supplementary-revised/Supplementary Table 2.docx
- supplementary-revised/Supplementary Table 3.DOCX
- supplementary-revised/Supplementary Table 4.DOCX
